# Supplementary material for: Low-Temperature Toluene Oxidation on Fe-Containing Modified SBA-15 Materials
Source: Molecules. 2022 Dec 26;28(1):204. doi: 10.3390/molecules28010204 (PMC9821885; doi:10.3390/molecules28010204)
Supplement: Supplementary file 1 [file molecules-28-00204-s001.zip]

Archive with 1 entries (1 files):
- molecules-2082720-supplementary.pdf
